# Supplementary material for: MPBoot: fast phylogenetic maximum parsimony tree inference and bootstrap approximation
Source: BMC Evol Biol. 2018 Feb 2;18:11. doi: 10.1186/s12862-018-1131-3 (PMC5796505; doi:10.1186/s12862-018-1131-3)
Supplement: Supplementary file 2 — Description of data: MP-score and runtimes (in seconds) of examined methods on 114 out of 115 TreeBASE MSAs. The file contains two sheets: one for results of analyses under uniform cost matrices and the other for those under non-uniform cost matrices. (XLSX 29 kb) [file 12862_2018_1131_MOESM2_ESM.xlsx]

## Sheet: uniform-cost-matrix
Data	MP Score (Best-known scores are in bold)					Runtime (in seconds)
	fast-TNT	MPBoot SPR3	MPBoot SPR6	intensive-TNT	PAUP*	fast-TNT	MPBoot SPR3	MPBoot SPR6	intensive-TNT	PAUP*
dna_M10243_203_1771	2530	2529	2529	2529	2529	36.472	237.888	375.68	36.772	341.456
dna_M10434_544_5681	20907	20896	20896	20897	20902	322.768	3418.86	5807.34	329.164	5615.97
dna_M10467_202_4074	19730	19713	19712	19712	19727	326.932	503.868	1064.94	339.572	2779.79
dna_M10933_229_2696	21885	21857	21854	21853	21913	370.668	566.072	817.212	457.116	3167.72
dna_M1110_330_1711	9342	9339	9339	9339	9343	94.892	525.4	1036.18	96.952	1749.7
dna_M11113_344_9778	113742	113711	113710	113710	113733	3017.82	2522.78	5930.2	3135.59	21585.5
dna_M11745_316_1494	3291	3277	3277	3277	3297	123.216	454.824	958.588	125.672	2427.09
dna_M11762_208_2468	3466	3466	3466	3466	3466	29.06	230.152	424.184	29.452	278.028
dna_M12051_699_6914	79466	79436	79416	79408	79482	4115.96	21256.3	25880.5	6251.88	107015
dna_M12098_231_4108	29180	29148	29146	29146	29163	468.736	492.984	1100.37	521.692	3325.51
dna_M1224_210_8235	55258	55252	55252	55252	55263	1228.53	1428.21	2368.53	1368.7	8566.63
dna_M12388_324_1405	1339	1336	1336	1336	1338	62.46	279.856	491.988	65.796	843.988
dna_M13718_235_2309	23543	23511	23509	23509	23620	394.868	454.812	1178.76	417.98	4316.23
dna_M14164_204_5549	5193	5186	5186	5186	5188	70.932	476.436	887.884	72.672	1365.29
dna_M14165_204_5611	30956	30928	30928	30929	30942	485.848	843.46	1557.14	503.392	5288.2
dna_M14582_372_61199	111423	111402	111402	111402	111522	3132.6	12070.4	25067.9	3247.92	52585.8
dna_M14678_225_2673	9028	9018	9017	9017	9038	108.084	312.884	623.02	111.808	1388.75
dna_M1838_228_1131	20545	20541	20531	20532	20577	250.032	257.412	762.24	338.556	2170.31
dna_M214_295_1836	6683	6663	6662	6662	6674	94.408	445.44	777.568	99.28	2060.76
dna_M2307_318_1434	6286	6280	6281	6280	6288	75.848	370.324	663.644	77.58	1385.16
dna_M2534_207_976	4721	4702	4703	4699	4727	69.2	189.648	553.356	436.6	1329.78
dna_M2902_220_1117	1008	1006	1006	1006	1009	51.908	212.28	309.432	52.168	461.988
dna_M2931_229_4722	8377	8376	8376	8376	8380	88.584	437.596	864.648	90.748	738.308
dna_M3031_276_1518	3299	3297	3288	3285	3320	82.68	296.428	643.22	137.016	1944.28
dna_M3198_216_2578	35876	35864	35864	35864	35893	416.744	525.964	922.772	452.912	3053.33
dna_M3514_217_3665	33574	33560	33546	33546	33620	942.868	832.28	1835.47	33605.7	12564.9
dna_M3605_260_5315	7447	7443	7443	7443	7446	130.22	657.388	1138.96	132.644	2037.43
dna_M3777_363_1707	3033	3033	3033	3033	3033	71.364	509.74	963.252	72.1	944.664
dna_M4170_258_2559	2141	2136	2134	2134	2141	58.376	274.888	534.26	59.72	943.872
dna_M4324_206_4543	25837	25815	25815	25815	25827	370.856	589.772	1137.1	384.064	3582.86
dna_M4326_227_4055	4816	4816	4816	4816	4816	50.936	338.796	590.804	51.632	414.548
dna_M4399_205_8913	8288	8280	8278	8277	8293	142.416	893.412	1354.25	148.348	3162.1
dna_M4720_201_2899	11362	11358	11358	11358	11358	110.024	281.384	619.708	112.624	925.12
dna_M4727_350_6464	47886	47853	47853	47853	47868	1886.5	2171.95	3839.81	1952.41	24296.2
dna_M4794_204_12113	34971	34923	34923	34923	34962	3504.18	2854.25	2394.98	3646.94	13900.8
dna_M4806_222_3995	15268	15263	15263	15263	15268	160.112	417.948	894.968	163.8	1421.37
dna_M4850_328_2166	2979	2977	2977	2977	2982	56.628	469.748	756.812	57.448	1084.44
dna_M4900_206_3074	13619	13614	13614	13614	13618	139.792	315.952	652.828	144.216	1177.76
dna_M4927_268_1275	2613	2605	2599	2598	2609	54.56	218.452	391.02	62.62	1213.64
dna_M4938_213_1250	9385	9380	9380	9380	9398	102.544	161.208	359.548	105.128	905.848
dna_M5078_265_9768	62658	62651	62650	62650	62655	588.468	1713.47	3501.5	602.18	7583.66
dna_M5235_298_11596	7795	7676	7670	7670	7683	235.628	1878.4	2194.52	240.804	5583.57
dna_M5381_413_3632	48535	48531	48516	48508	48557	821.936	2643.31	8954.99	1020.34	14213.3
dna_M5731_242_9626	11532	11526	11526	11526	11528	248.536	1029.01	1847.41	254.664	4802.14
dna_M5931_298_4948	11392	11378	11374	11375	11393	359.2	1130.76	2383.07	373.3	9072.41
dna_M6134_219_5158	3411	3415	3413	3402	3417	55.228	472.968	767.316	62.464	1293.99
dna_M6414_209_2000	6958	6956	6956	6956	6957	73.2	319.816	597.64	75.048	1000.18
dna_M6625_247_1812	2989	2983	2983	2983	2989	75.044	218.768	420.188	77.528	947.232
dna_M667_218_1002	8656	8653	8652	8652	8659	66.5	204.58	738.152	70.632	760.84
dna_M7024_767_5814	95150	95095	95054	95039	95161	4709.4	9521.56	21717.3	165587	105716
dna_M7054_222_6237	12797	12784	12784	12784	12792	116.224	657.888	1238.68	119.096	1384.09
dna_M7165_357_4475	11934	11927	11927	11927	11933	154.468	1018.56	2165.5	158.368	2250.03
dna_M7210_204_1701	2192	2190	2190	2190	2195	32.984	177.112	280.588	33.628	564.592
dna_M7211_201_1519	2511	2511	2511	2511	2511	36.332	178.056	312.648	36.964	618.752
dna_M7292_213_7572	45741	45716	45715	45716	45767	949.224	1097.12	2034.19	1047.99	12940.5
dna_M7929_428_15016	91444	91418	91399	91396	91428	3477.84	6437.24	12214.2	3807.81	44499.5
dna_M7964_640_25260	256945	256917	256916	256916	256949	5892.56	21907.2	52777.9	6015.8	106340
dna_M8012_213_2333	16683	16671	16671	16671	16688	123.544	244.552	554.62	126.94	911.876
dna_M8385_212_19972	72298	72240	72238	72220	72313	2372.3	2739.27	6943.26	10621.1	22835.7
dna_M8619_246_11829	13560	13552	13552	13552	13555	225.8	982.6	1833.29	230.06	2614.85
dna_M8692_395_3583	2939	2927	2927	2926	2940	123.7	1217.23	1288	126.32	3400.84
dna_M8703_215_1038	3213	3210	3210	3210	3213	28.148	144.444	289.644	28.968	291.34
dna_M8975_405_3027	18415	18400	18400	18403	18412	219.152	875.78	1933.4	223.32	2317.57
dna_M8982_297_6954	28707	28699	28699	28699	28702	234.72	910.152	1856.34	240.496	1699.63
dna_M8984_201_3931	2611	2610	2610	2610	2612	36.272	284	469.608	36.8	394.256
dna_M9033_300_1394	4385	4381	4381	4382	4387	71.968	270.832	520.488	73.272	1469.58
dna_M9142_235_1854	2760	2752	2752	2751	2757	50.336	362.452	530.42	52.152	1466.65
dna_M9143_228_1223	1152	1149	1148	1147	1155	52.592	368.468	502.664	53.32	1065.28
dna_M980_249_1604	2980	2977	2977	2977	2980	59.112	247.644	435.976	60.152	1067.92
prot_M10236_59_164	999	999	996	996	1004	6.204	12.284	21.852	6.556	65.2
prot_M10273_169_11009	107624	107624	107624	107624	107624	474.384	1413.42	3022.47	482.7	6133.13
prot_M10372_169_22426	266724	266724	266724	266724	266773	2206.43	2872.77	5749.23	2262.27	26084.4
prot_M10866_88_3329	27418	27418	27418	27418	27418	85.308	155.34	302.484	87.724	715.596
prot_M11012_55_11500	96800	96789	96789	96789	96789	314.776	348.648	728.632	329.66	1578.32
prot_M11013_55_8741	43463	43456	43456	43456	43459	121.036	248.556	516.34	124.832	552.288
prot_M1118_137_348	2164	2153	2153	2153	2165	21.892	84.976	123.052	23.14	388.68
prot_M11335_99_696	8378	8367	8367	8367	8368	51.168	51.348	97.788	53.296	424.268
prot_M11336_95_268	2872	2868	2868	2868	2868	14.46	28.008	52.004	15.24	130.808
prot_M11338_100_567	6881	6859	6858	6859	6882	47.544	46.552	80.972	50.736	413.32
prot_M11341_100_699	11156	11147	11147	11149	11167	72.748	62.344	102.74	76.02	582.536
prot_M11342_91_323	4798	4794	4794	4794	4810	21.044	32.072	65.112	21.932	170.352
prot_M11344_84_691	9238	9228	9228	9228	9234	55.06	37.172	72.436	64.412	369.728
prot_M11595_66_463	5578	5574	5574	5574	5576	18.008	24.536	46.548	18.784	145.796
prot_M11596_62_439	7232	7222	7222	7222	7233	32.344	23.108	47.944	34.4	192.468
prot_M11740_138_4427	70591	70561	70561	70562	70594	376.336	786.436	1251.41	388.164	3939.56
prot_M12103_97_199	3503	3494	3494	3493	3515	26.1	34.608	72.52	33.808	268.66
prot_M12104_93_349	2939	2938	2938	2938	2940	13.996	35.48	60.824	14.552	105.264
prot_M12376_116_327	3828	3828	3828	3828	3830	34.368	47.332	96.84	35.564	374.988
prot_M13804_78_1889	22854	22842	22842	22842	22847	128.312	90.26	188.576	134.548	827.552
prot_M1726_50_1000	15478	15451	15451	15451	15476	91.76	31.38	60.86	97.072	418.512
prot_M2358_55_714	2327	2323	2323	2323	2326	7.556	21.44	43.496	7.864	55.952
prot_M2593_56_386	1469	1462	1462	1462	1463	4.176	16.56	32.104	4.348	32.524
prot_M2926_105_899	18177	18159	18159	18159	18166	207.8	90.08	232.852	224.772	1146.03
prot_M3113_77_9918	70709	70703	70703	70703	70729	639.784	519.104	1203.94	668.46	6295.87
prot_M3114_77_11234	86394	86365	86365	86365	86388	818.236	566.58	1313.51	892.292	8072.51
prot_M3807_82_591	7985	7963	7963	7963	7987	52.896	36.9	78.732	55.228	362.784
prot_M3810_55_271	2061	2055	2055	2055	2059	7.488	12.952	25.54	7.824	52.06
prot_M4249_153_455	12817	12797	12794	12790	12827	330.816	112.26	318.26	1261.32	2319.88
prot_M4318_78_2295	38573	38571	38571	38571	38573	195	127.552	263.196	227.928	1157.26
prot_M4325_73_230	4255	4254	4254	4254	4255	18.2	18.752	41.264	19.592	132.032
prot_M4539_59_12428	89190	89180	89180	89180	89180	349.656	438.504	1057.21	359.436	1898.41
prot_M4780_90_583	10156	10130	10129	10128	10151	123.384	51.148	106.376	168.468	900.952
prot_M4860_62_11544	79037	79037	79037	79037	79037	295.4	380.692	909.028	302.928	1559.4
prot_M4884_50_11827	39872	39872	39872	39872	39872	124.02	283.052	519.904	128.108	568.736
prot_M510_57_430	1233	1232	1232	1232	1234	4.272	15.676	32.18	4.512	26.6
prot_M5379_60_7776	50680	50680	50680	50680	50680	133.992	220.604	437.16	137.16	769.812
prot_M6416_57_126	934	933	933	933	934	3.84	9.232	17.668	4.024	34.008
prot_M7078_77_12457	64589	64572	64572	64572	64583	245.556	522.788	973.596	251.1	1533.16
prot_M7729_62_2973	21051	21049	21049	21049	21051	96.908	103.44	199.852	101.952	562.452
prot_M8175_194_665	4263	4262	4262	4262	4264	50.088	157.256	301.58	51.18	678.02
prot_M8461_89_5699	55306	55295	55295	55295	55333	399.072	369.484	726.816	427.604	3988.9
prot_M8569_164_383_edited	8074	8059	8059	8060	8070	144.82	91.912	191.268	148.936	1293.84
prot_M8630_50_21154	106546	106546	106546	106546	106546	203.736	524.204	877.804	207.604	1088.01
prot_M9973_60_327	2376	2374	2374	2374	2375	7.428	17.776	33.848	7.932	52.052

## Sheet: non-uniform-cost-matrix
Data	MP Score (Best-known scores are in bold)				Runtime (in seconds)
	fast-TNT	MPBoot SPR3	MPBoot SPR6	intensive-TNT	fast-TNT	MPBoot SPR3	MPBoot SPR6	intensive-TNT
dna_M10243_203_1771	3389	3389	3389	3389	523.74	430.552	796.852	546.02
dna_M10434_544_5681	29242	29228	29228	29228	10331	7592.78	14573.3	11176.3
dna_M10467_202_4074	25455	25429	25429	25429	7384.22	1356.43	3217.23	7948.01
dna_M10933_229_2696	33721	33657	33645	33639	6518.05	889.532	2337.37	54364.2
dna_M1110_330_1711	14002	13999	13999	13999	3174.26	1285.02	2811.9	3324.76
dna_M11113_344_9778	167524	167514	167514	167514	81032.7	6282.16	17199.8	83698.2
dna_M11745_316_1494	4183	4170	4171	4171	1804.96	774.956	1800.95	1918.47
dna_M11762_208_2468	4292	4292	4292	4292	541.192	412.144	878.764	562.748
dna_M12051_699_6914	105232	105166	105160	105151	107232	33523.6	58639.6	113948
dna_M12098_231_4108	39002	38996	38996	38996	11260.1	1299.34	3610	11824.6
dna_M1224_210_8235	80930	80910	80910	80910	54523.9	3321.58	7525.29	56804.3
dna_M12388_324_1405	1569	1566	1566	1566	366.216	440.772	860.372	380.62
dna_M13718_235_2309	36650	36590	36586	36585	11239.7	1144.3	3085.77	23842.3
dna_M14164_204_5549	7152	7152	7150	7150	1537	1085.07	2498.88	1629.23
dna_M14165_204_5611	48375	48364	48364	48363	16173.7	1766.73	4692.03	57282.2
dna_M14582_372_61199	139992	139869	139869	139869	78771.8	29125.8	67334.6	83457.8
dna_M14678_225_2673	12353	12340	12340	12340	2523.46	677.168	1737.26	2703.1
dna_M1838_228_1131	25643	25616	25616	25617	3706.46	585.824	1445.87	4817.28
dna_M214_295_1836	9199	9187	9187	9187	2239.91	905.28	2010.72	2676.52
dna_M2307_318_1434	8737	8734	8731	8732	1365.44	827.436	2330.37	1515.98
dna_M2534_207_976	6153	6131	6130	6122	1006.1	571.884	907.916	14660.1
dna_M2902_220_1117	1367	1365	1364	1364	210.116	277.816	608.44	223.404
dna_M2931_229_4722	11470	11466	11466	11467	1837.78	1151.89	2761.46	1931.16
dna_M3031_276_1518	4258	4231	4228	4228	1069.07	772.176	1410.24	2976.16
dna_M3198_216_2578	49013	49005	49005	49005	12179.4	1085.65	2765.1	12672.6
dna_M3514_217_3665	50014	49996	49960	49953	34522.3	1875.69	5025.65	69494.7
dna_M3605_260_5315	11925	11920	11920	11920	3045.42	1925.66	3405.39	3206.04
dna_M3777_363_1707	3602	3602	3602	3602	775.208	882.548	1795.26	806.828
dna_M4170_258_2559	2867	2859	2857	2856	600.996	547.368	1019.38	876.212
dna_M4324_206_4543	36068	36059	36059	36059	9869.57	1657.28	3319.13	10779.1
dna_M4326_227_4055	5591	5588	5588	5589	675.388	724.312	1476.31	706.448
dna_M4399_205_8913	11133	11131	11124	11124	3023.04	1657.78	4461.28	3616.67
dna_M4720_201_2899	15033	15032	15032	15032	3162.06	709.088	1763.22	3312.33
dna_M4727_350_6464	66837	66829	66829	66829	57998.7	4671.27	11456.7	61431
dna_M4794_204_12113	55062	55070	55038	54991	205527	3217.09	7060.58	469954
dna_M4806_222_3995	20416	20415	20415	20415	4869	1045.58	2718.02	5068.06
dna_M4850_328_2166	4157	4146	4146	4146	814.868	1002.24	1897.09	862.292
dna_M4900_206_3074	18243	18231	18231	18231	4340.12	840.492	1956.48	4505.96
dna_M4927_268_1275	3484	3474	3472	3468	770.676	398.852	876.424	949.908
dna_M4938_213_1250	12776	12769	12769	12769	2878.16	413.564	1015.16	3040.66
dna_M5078_265_9768	86307	86297	86297	86297	20452.7	4946.18	10313.8	21407.2
dna_M5235_298_11596	11550	11511	11504	11504	3690.24	3284.52	6248.84	3977.65
dna_M5381_413_3632	67701	67687	67678	67669	26337.3	6527.94	12503.3	67826.7
dna_M5731_242_9626	16751	16748	16748	16748	6093.09	2358.48	5315.28	6602.98
dna_M5931_298_4948	16662	16643	16630	16631	9698.74	2411.99	5617.64	11073.8
dna_M6134_219_5158	4774	4789	4785	4763	459.692	1091.94	1716.94	3378.64
dna_M6414_209_2000	10458	10458	10458	10458	2496.26	783.652	1664.03	2648.45
dna_M6625_247_1812	4198	4191	4191	4193	1740.74	446.604	863.544	1828.89
dna_M667_218_1002	12063	12053	12054	12053	1870.3	646.028	1395.24	2560.36
dna_M7024_767_5814	123008	122856	122832	122825	88496.5	21860.6	39209.7	484412
dna_M7054_222_6237	18787	18769	18769	18769	4148.02	1718.27	3766.26	4347.84
dna_M7165_357_4475	16563	16560	16560	16560	4612.49	2445.32	5742.28	4917.15
dna_M7210_204_1701	2944	2942	2942	2942	596.964	370.736	694.472	629.144
dna_M7211_201_1519	3566	3562	3562	3562	1170.47	382.928	808.36	1273.3
dna_M7292_213_7572	61710	61697	61696	61696	29756.4	2783	5958.23	34157.2
dna_M7929_428_15016	120540	120457	120457	120457	96922.7	15836.8	32559.6	130653
dna_M7964_640_25260	360446	360427	360419	360419	208943	53289.7	121669	217872
dna_M8012_213_2333	21710	21703	21703	21703	3161.61	597.248	1566.25	3338.48
dna_M8385_212_19972	107853	107789	107777	107774	74828.2	11767.6	19430.7	91585.7
dna_M8619_246_11829	19032	19027	19027	19027	5824.96	2387.24	5430.45	6222.46
dna_M8692_395_3583	3692	3680	3673	3674	837.268	1654.73	3333.76	1024.93
dna_M8703_215_1038	3942	3941	3941	3941	513.824	285.248	631.928	541.428
dna_M8975_405_3027	22936	22933	22933	22933	4611.56	2102.33	5275.1	4866.33
dna_M8982_297_6954	33513	33512	33512	33512	4567.14	2167.34	5317.16	4778.79
dna_M8984_201_3931	3886	3881	3881	3881	494.132	519.044	1098.24	528.4
dna_M9033_300_1394	5961	5955	5954	5954	1658.26	582.224	1201.08	2380.33
dna_M9142_235_1854	3294	3291	3289	3287	345.516	599.232	1617.83	518.792
dna_M9143_228_1223	1370	1370	1363	1363	141.792	508.452	1112.02	170.848
dna_M980_249_1604	4351	4347	4347	4347	1147.62	514.212	1078.98	1213.44
prot_M10236_59_164	1186	1182	1182	1182	3892.58	249.14	674.86	4449.38
prot_M10273_169_11009	113669	113669	113669	113669	290993	58409.4	151605	300425
prot_M10372_169_22426	326873	326872	326872	326872	1.14795e+06	112496	293268	1.19135e+06
prot_M10866_88_3329	33170	33170	33170	33170	53555.3	6530.61	17448	57745.3
prot_M11012_55_11500	118825	118825	118825	118825	229652	13998.8	38366.7	248498
prot_M11013_55_8741	51557	51548	51548	51548	82263.6	10541.4	27209.5	88499.2
prot_M1118_137_348	2482	2477	2477	2477	8928.2	2043.87	5365.78	12669.7
prot_M11335_99_696	10082	10069	10069	10069	33218.5	2230.06	5336.88	36524.6
prot_M11336_95_268	3310	3306	3306	3306	7376.05	872.512	2014.83	8038.6
prot_M11338_100_567	8237	8219	8219	8219	24872.1	1527.79	4041.12	32589.7
prot_M11341_100_699	13426	13409	13408	13409	47323.6	2821.65	6477.78	51608.8
prot_M11342_91_323	5590	5572	5572	5575	11757.9	1159.65	2811.24	13157.9
prot_M11344_84_691	11091	11069	11069	11069	28708.6	1385.12	3430.34	47465.1
prot_M11595_66_463	6835	6834	6834	6834	12739.6	949.752	2145.47	13727.9
prot_M11596_62_439	9542	9521	9521	9521	20382.1	934.804	2358.59	22413.2
prot_M11740_138_4427	87665	87624	87624	87624	211502	24903.2	64654.6	226991
prot_M12103_97_199	4244	4227	4227	4227	8656.38	915.464	2294.58	14862.2
prot_M12104_93_349	3573	3572	3572	3572	7405.49	1128.59	2777.29	7950.38
prot_M12376_116_327	4639	4635	4635	4635	23103.1	1400.49	3664.22	24374
prot_M13804_78_1889	27962	27962	27962	27962	68703.2	4502.1	11724.6	75714.8
prot_M1726_50_1000	19748	19728	19728	19728	58227.8	1522.06	4205.4	64162.6
prot_M2358_55_714	2827	2822	2822	2822	4774.88	896.848	2296.86	5287.8
prot_M2593_56_386	1745	1738	1738	1738	2431.92	548.588	1373.84	2820.46
prot_M2926_105_899	22906	22895	22895	22895	96731.2	4169.86	11283.8	104968
prot_M3113_77_9918	87587	87593	87586	87586	442948	27713.8	80060.2	478935
prot_M3114_77_11234	107360	107333	107333	107335	541733	36587.9	88114.8	745457
prot_M3807_82_591	10098	10089	10089	10089	32437.5	1515.44	3946.82	35455.6
prot_M3810_55_271	2516	2514	2514	2514	4354.36	434.252	1068.13	4702.98
prot_M4249_153_455	15861	15811	15808	15808	112462	4323.78	12063.1	943092
prot_M4318_78_2295	45354	45330	45330	45330	107985	6081.54	15311.2	132619
prot_M4325_73_230	5292	5290	5290	5290	10248.3	621.064	1713.64	11681.7
prot_M4539_59_12428	109546	109524	109524	109524	228217	18912.6	54005.5	249621
prot_M4780_90_583	12494	12484	12484	12483	49415.1	1989.45	5156.36	172791
prot_M4860_62_11544	95907	95905	95905	95905	173972	18044.1	50994.7	188369
prot_M4884_50_11827	47810	47810	47810	47810	85751.3	10794.9	26754.5	90529.1
prot_M510_57_430	1455	1454	1454	1454	1963.05	486.612	1317.8	2162.46
prot_M5379_60_7776	61321	61321	61321	61321	85914.4	8933.89	23844.9	93530.9
prot_M6416_57_126	1145	1141	1141	1141	1951.8	183.068	424.64	2221.61
prot_M7078_77_12457	76792	76791	76791	76791	133960	22498.2	51585.9	141946
prot_M7729_62_2973	25892	25864	25864	25864	59997.7	4836.24	12924.4	67502.4
prot_M8175_194_665	4966	4966	4966	4966	28644.5	5184.69	13278.8	31559.1
prot_M8461_89_5699	74946	74940	74940	74940	231114	19279.4	49328.9	270527
prot_M8569_164_383_edited	10460	10457	10457	10458	65800.7	3045.1	8030.62	69428.1
prot_M8630_50_21154	126168	126168	126168	126168	177778	15279.8	40627.1	186604
prot_M9973_60_327	2892	2884	2884	2884	4475.71	540.148	1374.54	4818.57
