# Supplementary material for: MPBoot: fast phylogenetic maximum parsimony tree inference and bootstrap approximation
Source: BMC Evol Biol. 2018 Feb 2;18:11. doi: 10.1186/s12862-018-1131-3 (PMC5796505; doi:10.1186/s12862-018-1131-3)
Supplement: Supplementary file 3 — Spreadsheet of summary statistics for comparing MPBoot and TNT bootstrap tree MP-scores by replicate counts and by MP-score difference for 114 TreeBASE MSAs. (XLS 51 kb) [file 12862_2018_1131_MOESM3_ESM.xls]

## Sheet: Sheet1
	MPBoot-SPR3 versus TNT			MPBoot-SPR6 versus TNT
dataset	Reps. MPBoot-SPR3 is better	Reps. TNT is better	score diff. Positive means MPBoot-SPR3 better	Reps. MPBoot-SPR6 is better	Reps. TNT is better	score diff. Positive means MPBoot-SPR6 better	Column1	Column2
dna_M10243_203_1771.fa	28	927	-5.37	166	662	-1.691
dna_M10434_544_5681.fa	149	815	-7.552	364	565	-1.468
dna_M10467_202_4074.fa	302	672	-6.747	510	455	1.122
dna_M10933_229_2696.fa	262	728	-16.631	512	471	1.336
dna_M1110_330_1711.fa	244	672	-2.35	399	473	-0.186
dna_M11113_344_9778.fa	360	631	-11.534	584	402	9.019
dna_M11745_316_1494.fa	220	750	-8.027	478	476	0.464
dna_M11762_208_2468.fa	295	414	-0.281	310	325	0.148
dna_M12051_699_6914.fa	9	991	-90.964	263	731	-19.955
dna_M12098_231_4108.fa	344	643	-6.564	532	448	2.321
dna_M1224_210_8235.fa	507	469	1.387	570	403	6.525
dna_M12388_324_1405.fa	115	820	-4.727	328	548	-0.808
dna_M13718_235_2309.fa	333	654	-8.586	555	430	6.34
dna_M14164_204_5549.fa	279	669	-3.149	500	428	1.005
dna_M14165_204_5611.fa	404	571	-2.589	556	416	4.196
dna_M14582_372_61199.fa	694	283	60.842	725	260	63.433
dna_M14678_225_2673.fa	336	643	-4.22	439	526	-0.423
dna_M1838_228_1131.fa	107	886	-36.867	415	570	-5.669
dna_M214_295_1836.fa	119	861	-12.118	328	627	-3.466
dna_M2307_318_1434.fa	68	922	-13.24	306	649	-3.178
dna_M2534_207_976.fa	25	973	-31.372	128	860	-16.641
dna_M2902_220_1117.fa	3	992	-14.12	33	938	-6.35
dna_M2931_229_4722.fa	371	541	-0.874	467	441	0.36
dna_M3031_276_1518.fa	27	969	-23.432	143	835	-12.238
dna_M3198_216_2578.fa	422	557	-2.18	608	378	7.1
dna_M3514_217_3665.fa	308	685	-19.08	534	455	5.118
dna_M3605_260_5315.fa	248	680	-2.813	475	425	0.457
dna_M3777_363_1707.fa	232	646	-1.794	377	457	-0.154
dna_M4170_258_2559.fa	21	973	-11.472	222	717	-3.377
dna_M4324_206_4543.fa	451	529	-1.558	569	410	5.73
dna_M4326_227_4055.fa	374	433	0.078	389	350	0.241
dna_M4399_205_8913.fa	109	874	-13.426	430	522	-0.384
dna_M4720_201_2899.fa	482	449	0.562	464	449	0.812
dna_M4727_350_6464.fa	441	543	-2.664	603	390	9.821
dna_M4794_204_12113.fa	386	607	-10.172	552	435	6.325
dna_M4806_222_3995.fa	441	437	0.68	493	402	1.211
dna_M4850_328_2166.fa	25	953	-9.821	253	647	-2.013
dna_M4900_206_3074.fa	468	469	0.321	473	449	0.809
dna_M4927_268_1275.fa	22	976	-22.722	139	837	-10.345
dna_M4938_213_1250.fa	418	562	-2.879	540	434	2.64
dna_M5078_265_9768.fa	328	649	-6.861	563	405	3.802
dna_M5235_298_11596.fa	484	499	29.047	708	262	40.219
dna_M5381_413_3632.fa	178	817	-27.943	358	625	-8.689
dna_M5731_242_9626.fa	461	492	6.366	629	317	9.492
dna_M5931_298_4948.fa	197	787	-10.335	544	417	4.266
dna_M6134_219_5158.fa	1	998	-51.171	20	977	-28.685
dna_M6414_209_2000.fa	318	616	-2.166	410	464	0.134
dna_M6625_247_1812.fa	237	723	-4.615	354	590	-1.857
dna_M667_218_1002.fa	253	710	-4.754	402	541	-1.197
dna_M7024_767_5814.fa	60	940	-90.25	506	487	2.018
dna_M7054_222_6237.fa	316	644	-4.135	542	416	1.642
dna_M7165_357_4475.fa	323	629	-2.59	486	438	0.565
dna_M7210_204_1701.fa	63	902	-8.804	271	634	-2.933
dna_M7211_201_1519.fa	136	804	-4.324	313	571	-1.048
dna_M7292_213_7572.fa	303	690	-13.052	493	490	2.164
dna_M7929_428_15016.fa	223	770	-29.071	586	407	10.69
dna_M7964_640_25260.fa	378	606	-7.699	591	389	7.275
dna_M8012_213_2333.fa	398	578	-3.601	537	437	2.493
dna_M8385_212_19972.fa	159	838	-47.522	486	504	0.165
dna_M8619_246_11829.fa	341	576	-1.634	390	526	-0.823
dna_M8692_395_3583.fa	2	996	-27.259	101	883	-11.119
dna_M8703_215_1038.fa	297	604	-1.298	403	463	-0.11
dna_M8975_405_3027.fa	384	584	-2.683	528	435	1.92
dna_M8982_297_6954.fa	462	504	0.123	514	436	1.018
dna_M8984_201_3931.fa	60	887	-5.604	308	553	-0.862
dna_M9033_300_1394.fa	138	835	-8.693	293	650	-3.09
dna_M9142_235_1854.fa	3	997	-33.014	20	973	-16.283
dna_M9143_228_1223.fa	0	1000	-35.339	0	1000	-24.187
dna_M980_249_1604.fa	79	876	-6.901	370	536	-0.93
prot_M10236_59_164.fa	310	627	-2.183	438	489	-0.261
prot_M10273_169_11009.fa	185	197	0.131	196	206	0.403
prot_M10372_169_22426.fa	367	437	2.187	409	363	4.158
prot_M10866_88_3329.fa	263	252	0.036	265	221	0.506
prot_M11012_55_11500.fa	531	334	7.857	572	278	10.307
prot_M11013_55_8741.fa	421	436	0.021	538	255	4.794
prot_M1118_137_348.fa	248	716	-4.374	453	478	0.107
prot_M11335_99_696.fa	373	593	-2.528	491	472	0.891
prot_M11336_95_268.fa	227	743	-6.211	434	523	-0.786
prot_M11338_100_567.fa	389	585	-3.677	480	488	0.067
prot_M11341_100_699.fa	467	511	-0.249	586	386	4.831
prot_M11342_91_323.fa	517	438	1.4	570	394	2.754
prot_M11344_84_691.fa	441	534	-1.276	532	431	2.227
prot_M11595_66_463.fa	409	475	-0.015	478	404	0.95
prot_M11596_62_439.fa	490	469	0.254	553	397	2.26
prot_M11740_138_4427.fa	569	382	5.314	628	322	8.536
prot_M12103_97_199.fa	200	778	-10.818	367	603	-3.373
prot_M12104_93_349.fa	310	606	-2.094	440	470	-0.382
prot_M12376_116_327.fa	436	439	0.24	501	368	0.968
prot_M13804_78_1889.fa	502	455	2.552	517	437	2.319
prot_M1726_50_1000.fa	548	430	3.486	641	343	6.926
prot_M2358_55_714.fa	422	490	-0.104	491	416	1.092
prot_M2593_56_386.fa	197	745	-4.089	374	525	-0.915
prot_M2926_105_899.fa	489	479	1.643	542	429	2.923
prot_M3113_77_9918.fa	429	557	-2.673	550	434	4.729
prot_M3114_77_11234.fa	399	591	-6.11	580	404	9.163
prot_M3807_82_591.fa	527	423	1.758	552	403	2.06
prot_M3810_55_271.fa	377	524	-1.227	470	430	0.23
prot_M4249_153_455.fa	447	539	-2.222	569	409	5.304
prot_M4318_78_2295.fa	517	442	2.461	574	391	4.689
prot_M4325_73_230.fa	469	462	0.316	529	410	1.216
prot_M4539_59_12428.fa	370	547	-4.477	512	364	5.402
prot_M4780_90_583.fa	421	562	-2.992	520	462	1.322
prot_M4860_62_11544.fa	388	326	3.429	431	293	4.03
prot_M4884_50_11827.fa	327	312	1.16	330	266	1.467
prot_M510_57_430.fa	283	586	-1.486	384	481	-0.345
prot_M5379_60_7776.fa	140	267	-1.409	210	143	0.887
prot_M6416_57_126.fa	314	608	-1.999	383	522	-0.524
prot_M7078_77_12457.fa	435	459	0.096	480	410	2.057
prot_M7729_62_2973.fa	464	484	0.808	533	396	2.491
prot_M8175_194_665.fa	279	647	-2.704	423	479	-0.316
prot_M8461_89_5699.fa	534	447	4.806	641	323	10.967
prot_M8569_164_383_edited.fa	473	489	0.131	532	433	1.703
prot_M8630_50_21154.fa	376	176	6.33	386	94	7.472
prot_M9973_60_327.fa	443	457	-0.015	441	458	0.319
